# Supplementary material for: Gastro-Esophageal Cancer: Can Radiomic Parameters from Baseline 18F-FDG-PET/CT Predict the Development of Distant Metastatic Disease?
Source: Diagnostics (Basel). 2024 Jun 6;14(11):1205. doi: 10.3390/diagnostics14111205 (PMC11171817; doi:10.3390/diagnostics14111205)
Supplement: Supplementary file 1 [file diagnostics-14-01205-s001.zip]

Archive with 1 entries (1 files):
- diagnostics-3015218-supplementary.pdf
